# Supplementary material for: CoNi Alloys Encapsulated in N-Doped Carbon Nanotubes for Stabilizing Oxygen Electrocatalysis in Zinc–Air Battery
Source: Nanomaterials (Basel). 2023 Jun 1;13(11):1788. doi: 10.3390/nano13111788 (PMC10255264; doi:10.3390/nano13111788)
Supplement: Supplementary file 1 [file nanomaterials-13-01788-s001.zip]

Archive with 1 entries (1 files):
- nanomaterials-2413592-supplementary.pdf
